# Supplementary material for: Insights into Nutritional Strategies in Psoriasis
Source: Nutrients. 2023 Aug 10;15(16):3528. doi: 10.3390/nu15163528 (PMC10458768; doi:10.3390/nu15163528)
Supplement: Supplementary file 1 [file nutrients-15-03528-s001.zip]

Archive with 1 entries (1 files):
- nutrients-2507549-supplementary.pdf
